# Supplementary material for: Ten-Year Evaluation of Ventilator-Associated Pneumonia (VAP) According to Initial Empiric Treatment: A Retrospective Analysis Using Real-World Data
Source: Biomedicines. 2025 Feb 5;13(2):360. doi: 10.3390/biomedicines13020360 (PMC11852478; doi:10.3390/biomedicines13020360)
Supplement: Supplementary file 1 [file biomedicines-13-00360-s001.zip]

Archive with 1 entries (1 files):
- biomedicines-3421610-supplementary.pdf
